# Supplementary material for: Structure and inference in annotated networks
Source: Nat Commun. 2016 Jun 16;7:11863. doi: 10.1038/ncomms11863 (PMC4912639; doi:10.1038/ncomms11863)
Supplement: Supplementary Software 1 — An implementation, in the C programming language, of the described methods. [file ncomms11863-s1.zip]

Archive with 8 entries (7 files):
- Newman_Clauset_code/
- Newman_Clauset_code/readgml.c
- Newman_Clauset_code/network.h
- Newman_Clauset_code/sbm-meta.gml
- Newman_Clauset_code/Makefile
- Newman_Clauset_code/metadata.c
- Newman_Clauset_code/README
- Newman_Clauset_code/readgml.h
