# Supplementary material for: Structure and inference in annotated networks
Source: Nat Commun. 2016 Jun 16;7:11863. doi: 10.1038/ncomms11863 (PMC4912639; doi:10.1038/ncomms11863)
Supplement: Supplementary Software 1 — An implementation, in the C programming language, of the described methods. [file ncomms11863-s1.zip › Newman_Clauset_code/readgml.c]

// Functions to read a network stored in a GML file into a NETWORK struct
//
// Written by Mark Newman  11 AUG 06
// Changed to allow node labels containing the word "node", which previously
//   confused the (rather simple) code for counting network nodes  3 DEC 14
//
// To use this package, #include "readgml.h" at the head of your program
// and then call the following:
//
// Function calls:
//   int read_network(NETWORK *network, FILE *stream)
//     -- Reads a network from the FILE pointed to by "stream" into the
//        structure "network".  For the format of NETWORK structs see file
//        "network.h".  Returns 0 if read was successful.
//   void free_network(NETWORK *network)
//     -- Destroys a NETWORK struct again, freeing up the memory


// Inclusions

#include <stdlib.h>
#include <stdio.h>
#include <string.h>

#include "network.h"

// Constants

#define LINELENGTH 1000

// Types

typedef struct line {
  char *str;
  struct line *ptr;
} LINE;

// Globals

LINE *first;
LINE *current;


// Function to read one line from a specified stream.  Return value is
// 1 if an EOF was encountered.  Otherwise 0.

int read_line(FILE *stream, char line[LINELENGTH])
{
  if (fgets(line,LINELENGTH,stream)==NULL) return 1;
  line[strlen(line)-1] = '\0';   // Erase the terminating NEWLINE
  return 0;
}


// Function to read in the whole file into a linked-list buffer, so that we
// can do several passes on it, as required to read the GML format
// efficiently

int fill_buffer(FILE *stream)
{
  int length;
  char line[LINELENGTH];
  LINE *previous;

  if (read_line(stream,line)!=0) {
    first = NULL;                // Indicates empty buffer
    return 1;
  }
  length = strlen(line) + 1;
  first = malloc(sizeof(LINE));
  first->str = malloc(length*sizeof(char));
  strcpy(first->str,line);

  previous = first;
  while (read_line(stream,line)==0) {
    length = strlen(line) + 1;
    previous->ptr = malloc(sizeof(LINE));
    previous = previous->ptr;
    previous->str = malloc(length*sizeof(char));
    strcpy(previous->str,line);
  }
  previous->ptr = NULL;          // Indicates last line

  return 0;
}


// Function to free up the buffer again

void free_buffer()
{
  LINE *thisptr;
  LINE *nextptr;

  thisptr = first;
  while (thisptr!=NULL) {
    nextptr = thisptr->ptr;
    free(thisptr->str);
    free(thisptr);
    thisptr = nextptr;
  }
}


// Function to reset to the start of the buffer again

void reset_buffer()
{
  current = first;
}


// Function to get the next line in the buffer.  Returns 0 if there was
// a line or 1 if we've reached the end of the buffer.

int next_line(char line[LINELENGTH])
{
  if (current==NULL) return 1;
  strcpy(line,current->str);
  current = current->ptr;
  return 0;
}


// Function to establish whether the network read from a given stream is
// directed or not.  Returns 1 for a directed network, and 0 otherwise.  If
// the GML file contains no "directed" line then the graph is assumed to be
// undirected, which is the GML default behavior.

int is_directed()
{
  int result=0;
  char *ptr;
  char line[LINELENGTH];

  reset_buffer();

  while (next_line(line)==0) {
    ptr = strstr(line,"directed");
    if (ptr==NULL) continue;
    sscanf(ptr,"directed %i",&result);
    break;
  }

  return result;
}


// Function to count the vertices in a GML file.  Returns number of vertices.

int count_vertices()
{
  int result=0;
  char *nonspace;
  char line[LINELENGTH];

  reset_buffer();

  while (next_line(line)==0) {
    for (nonspace=line; *nonspace==' '; nonspace++);
    if (strncmp(nonspace,"node",4)==0) result++;
  }

  return result;
}


// Function to compare the IDs of two vertices

int cmpid(VERTEX *v1p, VERTEX *v2p)
{
  if (v1p->id>v2p->id) return 1;
  if (v1p->id<v2p->id) return -1;
  return 0;
}


// Function to allocate space for a network structure stored in a GML file
// and determine the parameters (id, label) of each of the vertices.

void create_network(NETWORK *network)
{
  int i;
  int length;
  char *ptr;
  char *start,*stop;
  char *nonspace;
  char line[LINELENGTH];
  char label[LINELENGTH];

  // Determine whether the network is directed

  network->directed = is_directed();

  // Count the vertices

  network->nvertices = count_vertices();

  // Make space for the vertices

  network->vertex = calloc(network->nvertices,sizeof(VERTEX));

  // Go through the file reading the details of each vertex one by one

  reset_buffer();
  for (i=0; i<network->nvertices; i++) {

    // Skip to next "node" entry.  Check that the start of the line is "node"
    // explicitly, to avoid other lines that might contain "node"

    do {
      next_line(line);
      for (nonspace=line; *nonspace==' '; nonspace++);
    } while (strncmp(nonspace,"node",4)!=0);

    // Read in the details of this vertex

    do {

      // Skip leading spaces

      for (nonspace=line; *nonspace==' '; nonspace++);

      // Look for ID

      if (strncmp(nonspace,"id",2)==0) {
	sscanf(nonspace,"id %i",&network->vertex[i].id);
      }

      // Look for label

      if (strncmp(nonspace,"label",5)==0) {
	start = strchr(line,'"');
	if (start==NULL) {
	  sscanf(nonspace,"label %s",&label);
	} else {
	  stop = strchr(++start,'"');
	  if (stop==NULL) length = strlen(line) - (start-line);
	  else length = stop - start;
	  strncpy(label,start,length);
	  label[length] = '\0';
	  network->vertex[i].label = malloc((length+1)*sizeof(char));
	  strcpy(network->vertex[i].label,label);
	}
      }

      // If we see a closing square bracket we are done

      if (strstr(line,"]")!=NULL) break;

    } while (next_line(line)==0);

  }

  // Sort the vertices in increasing order of their IDs so we can find them
  // quickly later

  qsort(network->vertex,network->nvertices,sizeof(VERTEX),(void*)cmpid);
}


// Function to find a vertex with a specified ID using binary search.
// Returns the element in the vertex[] array holding the vertex in question,
// or -1 if no vertex was found.

int find_vertex(int id, NETWORK *network)
{
  int top,bottom,split;
  int idsplit;

  top = network->nvertices;
  if (top<1) return -1;
  bottom = 0;
  split = top/2;

  do {
    idsplit = network->vertex[split].id;
    if (id>idsplit) {
      bottom = split + 1;
      split = (top+bottom)/2;
    } else if (id<idsplit) {
      top = split;
      split = (top+bottom)/2;
    } else return split;
  } while (top>bottom);

  return -1;
}
    

// Function to determine the degrees of all the vertices by going through
// the edge data

void get_degrees(NETWORK *network)
{
  int s,t;
  int vs,vt;
  char *ptr;
  char line[LINELENGTH];

  reset_buffer();

  while (next_line(line)==0) {

    // Find the next edge entry

    ptr = strstr(line,"edge");
    if (ptr==NULL) continue;

    // Read the source and target of the edge

    s = t = -1;

    do {

      ptr = strstr(line,"source");
      if (ptr!=NULL) sscanf(ptr,"source %i",&s);
      ptr = strstr(line,"target");
      if (ptr!=NULL) sscanf(ptr,"target %i",&t);

      // If we see a closing square bracket we are done

      if (strstr(line,"]")!=NULL) break;

    } while (next_line(line)==0);

    // Increment the degrees of the appropriate vertex or vertices

    if ((s>=0)&&(t>=0)) {
      vs = find_vertex(s,network);
      network->vertex[vs].degree++;
      if (network->directed==0) {
	vt = find_vertex(t,network);
	network->vertex[vt].degree++;
      }
    }

  }

  return;
}


// Function to read in the edges

void read_edges(NETWORK *network)
{
  int i;
  int s,t;
  int vs,vt;
  int *count;
  double w;
  char *ptr;
  char line[LINELENGTH];

  // Malloc space for the edges and temporary space for the edge counts
  // at each vertex

  for (i=0; i<network->nvertices; i++) {
    network->vertex[i].edge = malloc(network->vertex[i].degree*sizeof(EDGE));
  }
  count = calloc(network->nvertices,sizeof(int));

  // Read in the data

  reset_buffer();

  while (next_line(line)==0) {

    // Find the next edge entry

    ptr = strstr(line,"edge");
    if (ptr==NULL) continue;

    // Read the source and target of the edge and the edge weight

    s = t = -1;
    w = 1.0;

    do {

      ptr = strstr(line,"source");
      if (ptr!=NULL) sscanf(ptr,"source %i",&s);
      ptr = strstr(line,"target");
      if (ptr!=NULL) sscanf(ptr,"target %i",&t);
      ptr = strstr(line,"value");
      if (ptr!=NULL) sscanf(ptr,"value %lf",&w);

      // If we see a closing square bracket we are done

      if (strstr(line,"]")!=NULL) break;

    } while (next_line(line)==0);

    // Add these edges to the appropriate vertices

    if ((s>=0)&&(t>=0)) {
      vs = find_vertex(s,network);
      vt = find_vertex(t,network);
      network->vertex[vs].edge[count[vs]].target = vt;
      network->vertex[vs].edge[count[vs]].weight = w;
      count[vs]++;
      if (network->directed==0) {
	network->vertex[vt].edge[count[vt]].target = vs;
	network->vertex[vt].edge[count[vt]].weight = w;
	count[vt]++;
      }
    }

  }

  free(count);
  return;
}


// Function to read a complete network

int read_network(NETWORK *network, FILE *stream)
{
  fill_buffer(stream);
  create_network(network);
  get_degrees(network);
  read_edges(network);
  free_buffer();

  return 0;
}


// Function to free the memory used by a network again

void free_network(NETWORK *network)
{
  int i;

  for (i=0; i<network->nvertices; i++) {
    free(network->vertex[i].edge);
    free(network->vertex[i].label);
  }
  free(network->vertex);
}
