# Supplementary material for: Structure and inference in annotated networks
Source: Nat Commun. 2016 Jun 16;7:11863. doi: 10.1038/ncomms11863 (PMC4912639; doi:10.1038/ncomms11863)
Supplement: Supplementary Software 1 — An implementation, in the C programming language, of the described methods. [file ncomms11863-s1.zip › Newman_Clauset_code/network.h]

// Header file for VERTEX, EDGE, and NETWORK data structures
//
// Mark Newman  11 AUG 06

#ifndef _NETWORK_H
#define _NETWORK_H

typedef struct {
  int target;        // Index in the vertex[] array of neighboring vertex.
                     // (Note that this is not necessarily equal to the GML
                     // ID of the neighbor if IDs are nonconsecutive or do
                     // not start at zero.)
  double weight;     // Weight of edge.  1 if no weight is specified.
} EDGE;

typedef struct {
  int id;            // GML ID number of vertex
  int degree;        // Degree of vertex (out-degree for directed nets)
  char *label;       // GML label of vertex.  NULL if no label specified
  EDGE *edge;        // Array of EDGE structs, one for each neighbor
} VERTEX;

typedef struct {
  int nvertices;     // Number of vertices in network
  int directed;      // 1 = directed network, 0 = undirected
  VERTEX *vertex;    // Array of VERTEX structs, one for each vertex
} NETWORK;

#endif
