# Supplementary material for: Structure and inference in annotated networks
Source: Nat Commun. 2016 Jun 16;7:11863. doi: 10.1038/ncomms11863 (PMC4912639; doi:10.1038/ncomms11863)
Supplement: Supplementary Software 1 — An implementation, in the C programming language, of the described methods. [file ncomms11863-s1.zip › Newman_Clauset_code/Makefile]

CFLAGS = -O
CC = gcc
LIBS = -lm -lgsl

metadata:metadata.o readgml.o
	$(CC) $(CFLAGS) -o metadata $(LIBS) metadata.o readgml.o

metadata.o:metadata.c readgml.h network.h Makefile
	$(CC) $(CFLAGS) -c metadata.c

readgml.o:readgml.c network.h Makefile
	$(CC) $(CFLAGS) -c readgml.c
