# Supplementary material for: Structure and inference in annotated networks
Source: Nat Commun. 2016 Jun 16;7:11863. doi: 10.1038/ncomms11863 (PMC4912639; doi:10.1038/ncomms11863)
Supplement: Supplementary Software 1 — An implementation, in the C programming language, of the described methods. [file ncomms11863-s1.zip › Newman_Clauset_code/readgml.h]

// Header file for the parser for GML files
//
// Mark Newman  11 AUG 06

#ifndef _READGML_H
#define _READGML_H

#include <stdio.h>
#include "network.h"

int read_network(NETWORK *network, FILE *stream);
void free_network(NETWORK *network);

#endif
